# Supplementary material for: Changes in Absolute Contents of Compounds Affecting the Taste and Nutritional Properties of the Flesh of Three Plum Species Throughout Development
Source: Foods. 2019 Oct 12;8(10):486. doi: 10.3390/foods8100486 (PMC6835993; doi:10.3390/foods8100486)
Supplement: Supplementary file 1 [file foods-08-00486-s001.zip]

Archive with 5 entries (5 files):
- Figure S1.docx
- Figure S2.docx
- Figure S3.docx
- Figure S4.docx
- Table S1.docx
